# Supplementary material for: Global estimates of rotavirus vaccine efficacy and effectiveness: a rapid review and meta-regression analysis
Source: eClinicalMedicine. 2025 Mar 4;81:103122. doi: 10.1016/j.eclinm.2025.103122 (PMC11925534; doi:10.1016/j.eclinm.2025.103122)
Supplement: Supplementary Appendix 2 [file mmc2.xlsx]

## Sheet: Appendix 2
DOI	Author	Country	WHO region	study_type	vaccine_type	number_of_doses	Efficacy (=1) or effectiveness (=0)	VE_mean	VE_lower95CI	VE_upper95CI	Study begin date	Study end date	mid-point study time	overall_study_quality (H: high, M: medium, L: low)	Diarrhea_prevalence_U5Y	Pop_density	GDP_per_capita	percent_pop_using_safely_managed_drinking_water	percent_pop_using_safely_managed_sanitation	percent_pop_living_in_extreme_poverty	opv_coverage	Duration_of_study_follow_up_in_years	U5 mortality rate	antibiotic_usage
https://doi.org/10.1097/01.inf.0000141722.10130.50	Vesikari	Finland	EUR	RCT	RV1	2	1	85	42	97	2000/08	2001/07	2000	H	19.44	2866.75	35533.1	95.05	99.05	0.02	0	1.4	4.2	20.6
https://doi.org/10.1097/01.inf.0000178294.13954.a1	Salinas	Brazil	AMR	RCT	RV1	2	1	86	63	96	2001/05	2002/04	2001	H	17.94	22.39	6183.6	79.25	29.2	8.3	99	1	32.4	4.5
https://doi.org/10.1097/01.inf.0000178294.13954.a1	Salinas	Mexico	AMR	RCT	RV1	2	1	86	63	96	2001/05	2002/04	2001	H	15.54	13296.3	7294.98	39.63	19.88	23.95	97.6667	1	27	9.8
https://doi.org/10.1097/01.inf.0000178294.13954.a1	Salinas	Venezuela	AMR	RCT	RV1	2	1	86	63	96	2001/05	2002/04	2001	H	25.63	28.79	4195	30	22	14.63	85.3333	1	20.9	10.4
https://doi.org/10.1056/NEJMoa052434	Ruiz-Palacios	Argentina	AMR	RCT	RV1	2	1	84.7	71.7	92.4	2003/08	2004/07	2003	H	17.95	14.06	4245.8	98	49	5.93	93.6667	1	17.7	11
https://doi.org/10.1056/NEJMoa052434	Ruiz-Palacios	Brazil	AMR	RCT	RV1	2	1	84.7	71.7	92.4	2003/08	2004/07	2003	H	17.94	22.39	6183.6	79.25	29.2	8.3	99	1	28.3	4.8
https://doi.org/10.1056/NEJMoa052434	Ruiz-Palacios	Chile	AMR	RCT	RV1	2	1	84.7	71.7	92.4	2003/08	2004/07	2003	H	15.09	21.43	5483.6	93.65	50.15	3.35	95	1	9.5	7.8
https://doi.org/10.1056/NEJMoa052434	Ruiz-Palacios	Colombia	AMR	RCT	RV1	2	1	84.7	71.7	92.4	2003/08	2004/07	2003	H	28.28	38.82	4132.2	70.35	14.58	25.93	91.25	1	22.7	6.6
https://doi.org/10.1056/NEJMoa052434	Ruiz-Palacios	Dominican Republic	AMR	RCT	RV1	2	1	84.7	71.7	92.4	2003/08	2004/07	2003	H	45.84	185.77	2946.17	76.8	54.5	6.97	0	1	37.8	6.1
https://doi.org/10.1056/NEJMoa052434	Ruiz-Palacios	Honduras	AMR	RCT	RV1	2	1	84.7	71.7	92.4	2003/08	2004/07	2003	H	42.02	65.1	1228.03	18.7	78.6	27.77	94.6667	1	32.1	4.3
https://doi.org/10.1056/NEJMoa052434	Ruiz-Palacios	Mexico	AMR	RCT	RV1	2	1	84.7	71.7	92.4	2003/08	2004/07	2003	H	15.54	13296.3	7294.98	39.63	19.88	23.95	97.6667	1	24.7	9
https://doi.org/10.1056/NEJMoa052434	Ruiz-Palacios	Nicaragua	AMR	RCT	RV1	2	1	84.7	71.7	92.4	2003/08	2004/07	2003	H	39.87	46	1271.54	50.64	53.4	7.64	91	1	32.9	4.3
https://doi.org/10.1056/NEJMoa052434	Ruiz-Palacios	Panama	AMR	RCT	RV1	2	1	84.7	71.7	92.4	2003/08	2004/07	2003	H	34.55	44	4592.13	93	69	10.37	91.6667	1	24.1	4.3
https://doi.org/10.1056/NEJMoa052434	Ruiz-Palacios	Venezuela	AMR	RCT	RV1	2	1	84.7	71.7	92.4	2003/08	2004/07	2003	H	25.63	28.79	4195	30	22	14.63	85.3333	1	19.8	11.5
https://doi.org/10.1056/NEJMoa052434	Ruiz-Palacios	Finland	EUR	RCT	RV1	2	1	84.7	71.7	92.4	2003/08	2004/07	2003	H	19.44	2866.75	35533.1	95.05	99.05	0.02	0	1	4	19.9
https://doi.org/10.1056/NEJMoa052434	Ruiz-Palacios	Peru	AMR	RCT	RV1	2	1	84.7	71.7	92.4	2003/08	2004/07	2003	H	57.89	21.4	2145.6	46.2	16.2	12	95	1	30.6	6.8
https://doi.org/10.1016/S0140-6736(08)60524-3	Linhares	Argentina	AMR	RCT	RV1	2	1	80.5	71.3	87.1	2003/08	2005/10	2004	H	17.95	14.06	4245.8	98	49	5.93	93.6667	2	17.1	10.5
https://doi.org/10.1016/S0140-6736(08)60524-3	Linhares	Brazil	AMR	RCT	RV1	2	1	80.5	71.3	87.1	2003/08	2005/10	2004	H	17.94	22.39	6183.6	79.25	29.2	8.3	99	2	26.4	5.2
https://doi.org/10.1016/S0140-6736(08)60524-3	Linhares	Chile	AMR	RCT	RV1	2	1	80.5	71.3	87.1	2003/08	2005/10	2004	H	15.09	21.43	5483.6	93.65	50.15	3.35	95	2	9.3	8.4
https://doi.org/10.1016/S0140-6736(08)60524-3	Linhares	Colombia	AMR	RCT	RV1	2	1	80.5	71.3	87.1	2003/08	2005/10	2004	H	28.28	38.82	4132.2	70.35	14.58	25.93	91.25	2	22.1	6.5
https://doi.org/10.1016/S0140-6736(08)60524-3	Linhares	Dominican Republic	AMR	RCT	RV1	2	1	80.5	71.3	87.1	2003/08	2005/10	2004	H	45.84	185.77	2946.17	76.8	54.5	6.97	0	2	37.1	6
https://doi.org/10.1016/S0140-6736(08)60524-3	Linhares	Honduras	AMR	RCT	RV1	2	1	80.5	71.3	87.1	2003/08	2005/10	2004	H	42.02	65.1	1228.03	18.7	78.6	27.77	94.6667	2	30.6	4.5
https://doi.org/10.1016/S0140-6736(08)60524-3	Linhares	Mexico	AMR	RCT	RV1	2	1	80.5	71.3	87.1	2003/08	2005/10	2004	H	15.54	13296.3	7294.98	39.63	19.88	23.95	97.6667	2	23.7	8.9
https://doi.org/10.1016/S0140-6736(08)60524-3	Linhares	Nicaragua	AMR	RCT	RV1	2	1	80.5	71.3	87.1	2003/08	2005/10	2004	H	39.87	46	1271.54	50.64	53.4	7.64	91	2	31.3	4.5
https://doi.org/10.1016/S0140-6736(08)60524-3	Linhares	Panama	AMR	RCT	RV1	2	1	80.5	71.3	87.1	2003/08	2005/10	2004	H	34.55	44	4592.13	93	69	10.37	91.6667	2	23.5	4.5
https://doi.org/10.1016/S0140-6736(08)60524-3	Linhares	Venezuela	AMR	RCT	RV1	2	1	80.5	71.3	87.1	2003/08	2005/10	2004	H	25.63	28.79	4195	30	22	14.63	85.3333	2	19.1	11.5
https://doi.org/10.1590/s0074-02762012000700002	Justino	Brazil	AMR	RCT	RV1	2	1	72.3	37.5	89.1	2003/08	2005/10	2004	H	17.94	22.39	6183.6	79.25	29.2	8.3	99	2	21.8	5.2
https://doi.org/10.1016/S0140-6736(07)61744-9	Vesikari_first	Czech Republic	EUR	RCT	RV1	2	1	90.4	85.1	94.1	2004/09	2006/08	2005	H	19.05	131.2	13430.7	96.8	85.2	0	96	2	4.3	16.7
https://doi.org/10.1016/S0140-6736(07)61744-9	Vesikari_first	Finland	EUR	RCT	RV1	2	1	90.4	85.1	94.1	2004/09	2006/08	2005	H	19.44	2866.75	35533.1	95.05	99.05	0.02	0	2	3.8	19.6
https://doi.org/10.1016/S0140-6736(07)61744-9	Vesikari_first	France	EUR	RCT	RV1	2	1	90.4	85.1	94.1	2004/09	2006/08	2005	H	16.17	116.5	40047.1	97.1	89.1	0	0	2	4.6	26.5
https://doi.org/10.1016/S0140-6736(07)61744-9	Vesikari_first	Germany	EUR	RCT	RV1	2	1	90.4	85.1	94.1	2004/09	2006/08	2005	H	19.87	235.9	35427.6	99.8	96	0	0	2	4.7	17.5
https://doi.org/10.1016/S0140-6736(07)61744-9	Vesikari_first	Italy	EUR	RCT	RV1	2	1	90.4	85.1	94.1	2004/09	2006/08	2005	H	17.87	196	29754.4	88.65	96	0.7	0	2	4.5	24.9
https://doi.org/10.1016/S0140-6736(07)61744-9	Vesikari_first	Spain	EUR	RCT	RV1	2	1	90.4	85.1	94.1	2004/09	2006/08	2005	H	18.33	90.25	29230.9	98.7	95.1	0.8	0	2	4.7	25.4
https://doi.org/10.1097/INF.0b013e3182138278	Tregnaghi	Argentina	AMR	RCT	RV1	2	1	81.6	54.4	93.5	2003/12	2007/03	2005	M	17.95	14.06	4245.8	98	49	5.93	93.6667	1	16.5	11.2
https://doi.org/10.1097/INF.0b013e3182138278	Tregnaghi	Brazil	AMR	RCT	RV1	2	1	81.6	54.4	93.5	2003/12	2007/03	2005	M	17.94	22.39	6183.6	79.25	29.2	8.3	99	1	24.7	5.6
https://doi.org/10.1097/INF.0b013e3182138278	Tregnaghi	Colombia	AMR	RCT	RV1	2	1	81.6	54.4	93.5	2003/12	2007/03	2005	M	28.28	38.82	4132.2	70.35	14.58	25.93	91.25	1	21.5	6.2
https://doi.org/10.1097/INF.0b013e3182138278	Tregnaghi	Dominican Republic	AMR	RCT	RV1	2	1	81.6	54.4	93.5	2003/12	2007/03	2005	M	45.84	185.77	2946.17	76.8	54.5	6.97	0	1	36.5	6.1
https://doi.org/10.1097/INF.0b013e3182138278	Tregnaghi	Honduras	AMR	RCT	RV1	2	1	81.6	54.4	93.5	2003/12	2007/03	2005	M	42.02	65.1	1228.03	18.7	78.6	27.77	94.6667	1	29.2	4.7
https://doi.org/10.1097/INF.0b013e3182138278	Tregnaghi	Panama	AMR	RCT	RV1	2	1	81.6	54.4	93.5	2003/12	2007/03	2005	M	34.55	44	4592.13	93	69	10.37	91.6667	1	22.9	4.7
https://doi.org/10.1016/j.vaccine.2009.07.098	Phua	HongKong	WPR	RCT	RV1	2	1	96.1	85.1	99.5	2003/12	2005/08	2004	H	12.72	6479.05	25788.9	87.3	92.1	57	0	2	14.6	7.2
https://doi.org/10.1016/j.vaccine.2009.07.098	Phua	Singapore	WPR	RCT	RV1	2	1	96.1	85.1	99.5	2003/12	2005/08	2004	H	1.47	6119.3	28784.9	100	100	60	95.5	2	3	12.6
https://doi.org/10.1016/j.vaccine.2009.07.098	Phua	Taiwan	WPR	RCT	RV1	2	1	96.1	85.1	99.5	2003/12	2005/08	2004	H	11.39	142.6	5433.7	92	50.7	7.9	0	2	14.6	18.3
https://doi.org/10.1016/j.vaccine.2013.03.001	Lau	HongKong	WPR	RCT	RV1	2	1	95.6	73.1	99.9	2003/12	2008/07	2005	H	12.72	6479.05	25788.9	87.3	92.1	57	0	2	14.6	7.2
https://pubmed.ncbi.nlm.nih.gov/27125345/	Phua_tris	Singapore	WPR	RCT	RV1	2	1	93.8	59.9	99.9	2003/12	2005/08	2004	H	1.47	6119.3	28784.9	100	100	60	95.5	2	2.9	12.6
https://doi.org/10.1056/NEJMoa0904797	Madhi	South Africa	AFR	RCT	RV1	2 or 3	1	76.9	56	88.4	2005/10	2007/02	2006	H	21.35	40.73	6177.53	39	37	19.97	79	2	79.4	11.8
https://doi.org/10.1056/NEJMoa0904797	Madhi	Malawi	AFR	RCT	RV1	2 or 3	1	49.4	19.2	68.3	2005/10	2007/02	2006	H	48.68	145.2	318.25	75	22	71.78	94	2	103.6	5.3
https://doi.org/10.1186/1471-2334-12-213	Steele	South Africa	AFR	RCT	RV1	2 or 3	1	61.2	44	73.2	2005/10	2008/06	2006	H	21.35	40.73	6177.53	39	37	19.97	79	1	79.4	11.8
https://doi.org/10.1186/1471-2334-12-213	Steele	Malawi	AFR	RCT	RV1	2 or 3	1	61.2	44	73.2	2005/10	2008/06	2006	H	48.68	145.2	318.25	75	22	71.78	94	1	103.6	5.3
https://doi.org/10.1016/j.vaccine.2011.09.120	Cunliffe	Malawi	AFR	RCT	RV1	2 or 3	1	38.1	9.8	57.3	2006/10	2007/07	2006	H	48.68	145.2	318.25	75	22	71.78	94	2	103.6	5.3
https://doi.org/10.1016/j.vaccine.2011.05.017	Kawamura	Japan	WPR	RCT	RV1	2	1	91.6	62.4	99.1	2007/06	2009/11	2008	L	1	350.6	38929.3	98.1	98.63	5.47	98	2	3.4	15.1
https://doi.org/10.4161/hv.26319	Li	China	WPR	RCT	RV1	2	1	72	54.1	83.6	2010/08	2012/05	2011	M	12.27	143.7	6556.15	92	55.8	4.65	99	2	14.6	8.6
https://doi.org/10.1093/cid/ciw346	Colgate	Bangladesh	SEAR	RCT	RV1	2	1	73.5	45.8	87	2011/05	2014/11	2013	H	16.13	1138.63	799.33	47.9	33.5	19.4	95.3333	1	41.6	13.8
https://doi.org/10.1056/NEJMoa052664	Vesikari	Belgium	EUR	RCT	RV5	3	1	98	88.3	100	2001/01	2004/10	2003	H	20.98	351.97	39918.2	99.5	88.27	0.17	0	2	5.2	22.8
https://doi.org/10.1056/NEJMoa052664	Vesikari	Costa Rica	AMR	RCT	RV5	3	1	98	88.3	100	2001/01	2004/10	2003	H	17.26	81.6	4129.6	88.4	36	4.6	88	2	11.8	4.3
https://doi.org/10.1056/NEJMoa052664	Vesikari	Finland	EUR	RCT	RV5	3	1	98	88.3	100	2001/01	2004/10	2003	H	19.44	2866.75	35533.1	95.05	99.05	0.02	0	2	4	19.9
https://doi.org/10.1056/NEJMoa052664	Vesikari	Germany	EUR	RCT	RV5	3	1	98	88.3	100	2001/01	2004/10	2003	H	19.87	235.9	35427.6	99.8	96	0	0	2	5	16.9
https://doi.org/10.1056/NEJMoa052664	Vesikari	Guatemala	AMR	RCT	RV5	3	1	98	88.3	100	2001/01	2004/10	2003	H	36.35	130.57	2861	51.63	59.3	9.53	89	2	46	4.3
https://doi.org/10.1056/NEJMoa052664	Vesikari	Italy	EUR	RCT	RV5	3	1	98	88.3	100	2001/01	2004/10	2003	H	17.87	196	29754.4	88.65	96	0.7	0	2	4.8	24.6
https://doi.org/10.1056/NEJMoa052664	Vesikari	Mexico	AMR	RCT	RV5	3	1	98	88.3	100	2001/01	2004/10	2003	H	15.54	13296.3	7294.98	39.63	19.88	23.95	97.6667	2	24.7	9
https://doi.org/10.1056/NEJMoa052664	Vesikari	Puerto Rico	AMR	RCT	RV5	3	1	98	88.3	100	2001/01	2004/10	2003	H	21.55	431.4	19557.1	75	32.5	23.7	0	2	8.2	18.1
https://doi.org/10.1056/NEJMoa052664	Vesikari	Sweden	EUR	RCT	RV5	3	1	98	88.3	100	2001/01	2004/10	2003	H	20	21.8	37321.8	99.9	92.6	0.3	0	2	3.9	14.2
https://doi.org/10.1056/NEJMoa052664	Vesikari	Taiwan	WPR	RCT	RV5	3	1	98	88.3	100	2001/01	2004/10	2003	H	11.39	142.6	5433.7	92	50.7	7.9	0	2	14.6	16.8
https://doi.org/10.1056/NEJMoa052664	Vesikari	US	AMR	RCT	RV5	3	1	98	88.3	100	2001/01	2004/10	2003	H	11.03	33.61	48321.6	98.58	90.06	1.6	0	2	8.1	29.8
https://doi.org/10.1097/INF.0b013e3182435afe	Grant	US	AMR	RCT	RV5	3	1	89.5	65.9	97.9	2002/03	2003/10	2002	H	11.03	33.61	48321.6	98.58	90.06	1.6	0	1	8.2	29.2
https://doi.org/10.1007/s00431-010-1242-3	Vesikari	Finland	EUR	RCT	RV5	3	1	93.7	89.4	96.7	2001/02	2003/08	2002	H	19.44	2866.75	35533.1	95.05	99.05	0.02	0	3	3.9	19.8
https://doi.org/10.1016/S0140-6736(10)60889-6	Armah	Ghana	AFR	RCT	RV5	3	1	55.5	28	73.1	2007/04	2009/03	2008	H	46.73	111.6	1594	35.75	27	13.95	93	1.5	75.3	5.7
https://doi.org/10.1016/S0140-6736(10)60889-6	Armah	Kenya	AFR	RCT	RV5	3	1	63.9	0	95.7	2007/04	2009/03	2008	H	32.36	78.05	1156.3	59	29	39.5	88	1.3	63.9	17.4
https://doi.org/10.1016/S0140-6736(10)60889-6	Armah	Mali	AFR	RCT	RV5	3	1	17.6	-22.9	45	2007/04	2009/03	2008	H	48.48	11.6	694.3	30	12.4	50.3	74	1.5	140.1	4.2
https://doi.org/10.1016/S0140-6736(10)60755-6	Zaman	Bangladesh	SEAR	RCT	RV5	3	1	42.7	10.4	63.9	2007/03	2009/03	2008	H	16.13	1138.63	799.33	47.9	33.5	19.4	95.3333	1.3	54.5	10.8
https://doi.org/10.1016/S0140-6736(10)60755-6	Zaman	Vietnam	WPR	RCT	RV5	3	1	63.9	7.6	90.9	2007/03	2009/03	2008	H	24.56	278.1	1149.4	97.8	89.9	14.1	93	1.3	23.5	10
https://doi.org/10.4161/hv.24846	Iwata	Japan	WPR	RCT	RV5	3	1	100	55.4	100	2008/08	2009/08	2008	H	1	350.6	38929.3	98.1	98.63	5.47	98	0.33	3.4	15.1
https://doi.org/10.1016/j.vaccine.2017.08.081	Mo	China	WPR	RCT	RV5	3	1	78.9	59.1	90.1	2014/05	2015/06	2014	M	12.27	143.7	6556.15	92	55.8	4.65	99	0.25	11.6	8
https://doi.org/10.1136/bmj.c2825	de Palma	El Salvador	AMR	Case-control	RV1	2	0	73	56	84	2007/01	2009/01	2008	L	30.36	295.9	2933.4	81	18	7	98	2	21.2	5
https://doi.org/10.1086/649843	Correia	Brazil	AMR	Case-control	RV1	2	0	73	36	89	2006/03	2008/09	2007	H	17.94	22.39	6183.6	79.25	29.2	8.3	99	3	21.8	7.3
https://doi.org/10.1097/INF.0b013e3182055cc2	Justino	Brazil	AMR	Case-control	RV1	2	0	78.8	52.1	90.6	2008/05	2009/05	2008	L	17.94	22.39	6183.6	79.25	29.2	8.3	99	5	20.6	9.5
https://doi.org/10.1016/j.vaccine.2014.01.007	Ichihara	Brazil	AMR	Case-control	RV1	2	0	76	58	86	2008/07	2011/08	2010	M	17.94	22.39	6183.6	79.25	29.2	8.3	99	2	18.7	13.5
https://doi.org/10.1016/j.vaccine.2010.09.013	Desai	US	AMR	Case-control	RV1+RV5	2 or 3	0	83.5	23.7	96.4	2006/03	2009/07	2008	M	11.03	33.61	48321.6	98.58	90.06	1.6	0	3	7.6	27.8
https://doi.org/10.1093/cid/cit164	Payne	US	AMR	Case-control	RV1	2	0	70	39	86	2009/11	2011/06	2010	M	11.03	33.61	48321.6	98.58	90.06	1.6	0	2	7.3	28.6
https://doi.org/10.1093/cid/cit164	Payne	US	AMR	Case-control	RV5	3	0	84	78	88	2009/11	2011/06	2010	M	11.03	33.61	48321.6	98.58	90.06	1.6	0	5	7.3	28.6
https://doi.org/10.4161/hv.6.6.11759	Muhsen	Israel	EUR	Case-control	RV1+ RV5	2 or 3	0	89.4	51.9	97.6	2007/11	2009/12	2008	L	17.94	355.05	32938.7	99.75	88.2	0.35	0	5	4.9	17.9
https://doi.org/10.1016/j.vaccine.2011.11.071	Castilla	Spain	EUR	Case-control	RV1+ RV5	2 or 3	0	78	68	85	2008/01	2011/06	2009	M	18.33	90.25	29230.9	98.7	95.1	0.8	0	5	4	24.1
https://doi.org/10.1086/600395	Snelling	Australia	WPR	Case-control	RV1	2	0	83.2	47.1	95.1	2007/03	2007/07	2007	L	8.05	2.83	48143.4	98	68.87	0.43	0	5	5.4	20
https://doi.org/10.1542/peds.2019-1024	Maguire	Australia	WPR	Case-control	RV1	2	0	89.5	84.3	93	2010	2017	2014	H	8.05	2.83	48143.4	98	68.87	0.43	0	1	4	25.9
https://doi.org/10.1016/S1473-3099(14)70940-5	Groome	South Africa	AFR	Case-control	RV1	2	0	57	40	68	2010/04	2012/10	2011	L	21.35	40.73	6177.53	39	37	19.97	79	2	44.8	13.2
https://doi.org/10.1093/cid/civ1206	Beres	Zambia	AFR	Case-control	RV1	2	0	48	-163	90	2012/07	2013/10	2012	L	36.01	19.5	1763.1	50	33	62.9	70	5	75.1	8.6
https://doi.org/10.1016/S1473-3099(14)71060-6	Bar-Zeev	Malawi	AFR	Case-control	RV1	2	0	68	23	86	2012/01	2014/06	2013	L	48.68	145.2	318.25	75	22	71.78	94	5	63.9	7.8
https://doi.org/10.1016/j.vaccine.2014.03.064	Cotes-Cantillo	Colombia	AMR	Case-control	RV1	2	0	62.62	-101.73	93.07	2011/01	2013/01	2012	M	28.28	38.82	4132.2	70.35	14.58	25.93	91.25	5	17.2	7.2
https://doi.org/10.1136/bmj.f3726	Patel	Bolivia	AMR	Case-control	RV1	2	0	69	54	79	2010/03	2011/06	2010	L	44.75	9.5	2431.85	78.5	19.1	7.85	89	2	41.3	15
https://doi.org/10.1093/cid/civ1026	Pringle	Bolivia	AMR	Case-control	RV1	2	0	72	49	85	2013/04	2014/03	2013	L	44.75	9.5	2431.85	78.5	19.1	7.85	89	5	36.7	17.5
https://doi.org/10.1093/cid/civ1208	Gastañaduy	Guatemala	AMR	Case-control	RV1	2	0	51	15	71	2012/01	2013/08	2012	M	36.35	130.57	2861	51.63	59.3	9.53	89	3	31.9	5.1
https://doi.org/10.1093/cid/civ1208	Gastañaduy	Guatemala	AMR	Case-control	RV5	3	0	43	-18	72	2012/01	2013/08	2012	M	36.35	130.57	2861	51.63	59.3	9.53	89	3	31.9	5.1
https://doi.org/10.1093/cid/civ1207	Gastañaduy	Botswana	AFR	Case-control	RV1	2	0	53	8	76	2013/06	2015/04	2014	H	40.45	3.7	7780.7	83.07	72	14.5	96	5	38.8	8.7
https://doi.org/10.1093/cid/ciw014	Armah	Ghana	AFR	Case-control	RV1	2	0	60	-2	84	2013/01	2015	2014	L	46.73	111.6	1594	35.75	27	13.95	93	5	57.1	6.3
https://doi.org/10.1093/cid/ciy1096	Mujuru	Zimbabwe	AFR	Case-control	RV1	2	0	68	13	88	2014	2017	2016	M	36.2	36.3	1305	31	27	21.4	90	5	59.5	8.9
https://doi.org/10.1093/cid/ciz664	Khagayi	Kenya	AFR	Case-control	RV1	2	0	61	-10	86	2014/07	2017/12	2016	M	32.36	78.05	1156.3	59	29	39.5	88	5	47.8	13.9
https://doi.org/10.1111/1469-0691.12612	Matthijnssens	Belgium	EUR	Case-control	RV1	2	0	90	81	95	2008/02	2010/06	2009	L	20.98	351.97	39918.2	99.5	88.27	0.17	0	3	4.6	24.3
https://doi.org/10.1136/bmj.e4752	Braeckman	Belgium	EUR	Case-control	RV1	2	0	91	80	96	2008/02	2010/06	2009	L	20.98	351.97	39918.2	99.5	88.27	0.17	0	3	4.6	24.3
https://doi.org/10.1542/peds.2012-3804	Cortese	US	AMR	Case-control	RV5	3	0	97	77	100	2010/06	2011/06	2010	H	11.03	33.61	48321.6	98.58	90.06	1.6	0	2	7.3	28.6
https://doi.org/10.1542/peds.2012-3804	Cortese	US	AMR	Case-control	RV1	2	0	98	90	100	2010/06	2011/06	2010	H	11.03	33.61	48321.6	98.58	90.06	1.6	0	2	7.3	28.6
https://doi.org/10.1016/j.jpeds.2016.01.042	Immergluck	US	AMR	Case-control	RV1	2	0	84	38	96	2013/01	2013/06	2013	L	11.03	33.61	48321.6	98.58	90.06	1.6	0	2	7	24.7
https://doi.org/10.1016/j.jpeds.2016.01.042	Immergluck	US	AMR	Case-control	RV5	3	0	80	27	95	2013/01	2013/06	2013	L	11.03	33.61	48321.6	98.58	90.06	1.6	0	2	7	24.7
https://doi.org/10.1097/INF.0b013e3182720b71	Adlhoch	Germany	EUR	Case-control	RV5	3	0	80	77	83	2010	2011	2010	H	19.87	235.9	35427.6	99.8	96	0	0	2	4.2	16.9
https://doi.org/10.1016/j.vaccine.2015.10.118	Doll	Canada	AMR	Case-control	RV1	2	0	93.8	78.3	98.2	2012	2014	2013	H	16.7	3.9	52652.6	98.7	82.5	0.5	0	2	5.4	18.5
https://doi.org/10.1093/cid/civ1209	Gheorghita	Republic of Moldova	EUR	Case-control	RV1	2	0	84	64	93	2012	2014	2013	L	15.12	99.5	3322	72.6	78.3	0.1	92	2	16.2	13.1
https://doi.org/10.1097/INF.0000000000000105	Chang	Taiwan	WPR	Case-control	RV1	2	0	91.6	74.6	98.3	2009/05	2011/04	2010	M	11.39	142.6	5433.7	92	50.7	7.9	0	3	14.6	16.7
https://doi.org/10.1097/INF.0000000000000105	Chang	Taiwan	WPR	Case-control	RV5	3	0	97	83.5	100	2009/05	2011/04	2010	M	11.39	142.6	5433.7	92	50.7	7.9	0	3	14.6	16.7
https://doi.org/10.1016/j.vaccine.2018.07.007	Araki	Japan	WPR	Case-control	RV1+RV5	2 or 3	0	91.4	78.1	96.6	2014/01	2015/05	2014	M	1	350.6	38929.3	98.1	98.63	5.47	98	3	2.8	14.2
https://doi.org/10.1038/s41598-018-32595-9	Lopez	Philippines	WPR	Case-control	RV1	2	0	67	17	87	2014/09	2017/08	2016	M	15.7	347.7	3073.7	46.4	50.9	6.1	0	2	29.3	5
https://doi.org/10.1371/journal.pmed.1002282	Zaman	Bangladesh	SEAR	Case-control	RV1	2	0	42.8	22.1	57.9	2008/11	2011/03	2010	L	16.13	1138.63	799.33	47.9	33.5	19.4	95.3333	2	48.7	11.9
https://doi.org/10.1080/21645515.2020.1776034	Eraliev	Uzbekistan	EUR	Case-control	RV1	2	0	67	0	89	2014	2016	2015	H	11.09	71	2615	58.9	59	11.5	99	5	22.8	11.2
https://doi.org/10.1542/peds.2010-0443	Field	Australia	WPR	Case-control	RV5	3	0	93.9	83.1	98.1	2007/07	2008/12	2007	L	8.05	2.83	48143.4	98	68.87	0.43	0	5	5.4	20
https://doi.org/10.1542/peds.2009-1246	Wang	US	AMR	Cohort study	RV5	3	0	100	87	100	2006/02	2008/06	2007	L	11.03	33.61	48321.6	98.58	90.06	1.6	0	5	7.7	27.9
https://doi.org/10.1542/peds.2009-1021	Boom	US	AMR	Case-control	RV5	3	0	86	74	91	2008/02	2008/06	2008	M	11.03	33.61	48321.6	98.58	90.06	1.6	0	5	7.6	27.8
https://doi.org/10.1542/peds.2010-3722	Staat	US	AMR	Case-control	RV5	3	0	95	48	99	2006/01	2009/06	2008	L	11.03	33.61	48321.6	98.58	90.06	1.6	0	2	7.6	27.8
https://doi.org/10.1093/cid/civ872	Payne	US	AMR	Case-control	RV5	3	0	80	74	84	2009/01	2011/06	2010	H	11.03	33.61	48321.6	98.58	90.06	1.6	0	3	6.98	28.6
https://doi.org/10.1093/cid/civ872	Payne	US	AMR	Case-control	RV1	2	0	80	68	88	2009/01	2011/06	2010	H	11.03	33.61	48321.6	98.58	90.06	1.6	0	3	6.98	28.6
https://doi.org/10.1001/jama.2009.756	Patel	Nicaragua	AMR	Case-control	RV5	3	0	58	30	74	2007/06	2008/06	2007	L	39.87	46	1271.54	50.64	53.4	7.64	91	2	27.2	5
https://doi.org/10.1097/INF.0b013e31822a8527	Mast	Nicaragua	AMR	Case-control	RV5	3	0	64	44	78	2007/02	2009/10	2008	M	39.87	46	1271.54	50.64	53.4	7.64	91	2	26	5
https://doi.org/10.1542/peds.2011-3478	Patel	Nicaragua	AMR	Case-control	RV5	3	0	76	65	84	2007	2010	2009	M	39.87	46	1271.54	50.64	53.4	7.64	91	5	24.9	4.8
https://doi.org/10.1097/INF.0000000000000086	Vesikari	Finland	EUR	Case-control	RV5	3	0	92.1	50	98.7	2009/12	2012/08	2011	H	19.44	2866.75	35533.1	95.05	99.05	0.02	0	3	2.9	21.7
https://doi.org/10.1016/j.vaccine.2011.03.035	Gagneur	France	EUR	Cohort study	RV5	3	0	98	83	100	2007/05	2009/05	2008	M	16.17	116.5	40047.1	97.1	89.1	0	0	2	4.3	26.7
https://doi.org/10.1016/j.cmi.2017.04.018	Muhsen	Israel	EUR	Case-control	RV5	3	0	77	49	90	2011	2015	2013	L	17.94	355.05	32938.7	99.75	88.2	0.35	0	5	4.1	17.7
https://doi.org/10.1016/j.vaccine.2017.12.056	Bonkoungou	Burkina Faso	AFR	Case-control	RV5	3	0	38	-165	86	2013/12	2017/02	2015	L	41.9	66.2	653.3	78	52	43.8	91	5	100.7	10.5
https://doi.org/10.1093/cid/civ1016	Tate	Rwanda	AFR	Case-control	RV5	3	0	80	28	94	2012/01	2012/04	2012	M	36.8	427.6	725.6	57	64	59.7	98	2	52	11
https://doi.org/10.1016/S0140-6736(13)62630-6	Bhandari	India	SEAR	RCT	rotavac	3	1	53.6	35	66.9	2011/03	2013/12	2012	H	19.86	425.7	1443.9	85.5	71.27	22.5	79	2	52	11.1
https://doi.org/10.1016/S0140-6736(13)62630-6	Bhandari	India	SEAR	RCT	rotavac	3	1	53.6	35	66.9	2011/03	2013/12	2012	H	19.86	425.7	1443.9	85.5	71.27	22.5	79	1	52	11.1
https://doi.org/10.1016/j.vaccine.2014.04.079	Bhandari	India	SEAR	RCT	rotavac	3	1	55.1	39.9	66.4	2011/03	2013/12	2012	H	19.86	425.7	1443.9	85.5	71.27	22.5	79	2	52	11.1
https://doi.org/10.1371/journal.pmed.1003655	Isanaka	Niger	AFR	RCT	rotasiil	3	1	54.7	38.1	66.8	2014/08	2015/11	2015	H	38	19	594.93	56	13	41.8	82	2	40.6	7.3
https://doi.org/10.1056/NEJMoa1609462	Isanaka 2017	Niger	AFR	RCT	rotasiil	3	1	78.8	48.6	91.2	2014/08	2015/11	2015	H	38	19	594.93	56	13	41.8	82	1	40.6	7.3
https://doi.org/10.1016/j.vaccine.2017.09.014	Kulkarni 2017	India	SEAR	RCT	rotasiil	3	1	36	11.7	53.6	2014/05	2015/10	2014	M	19.86	425.7	1443.9	85.5	71.27	22.5	79	1	52	12.7
https://doi.org/10.1056/NEJMoa0904797	Madhi	South Africa	AFR	RCT	RV1	2	1	72.2	40.4	88.3	2005/10	2007/02	2006	H	22.28	40	5602	39	37	21.2	79	2	79.4	11.8
https://doi.org/10.1056/NEJMoa0904797	Madhi	Malawi	AFR	RCT	RV1	2	1	49.2	11.1	71.7	2006/10	2007/07	2006	H	50.2	137.6	308.2	75	22	72	94	2	103.6	5.3
https://doi.org/10.1056/NEJMoa0904797	Madhi	South Africa	AFR	RCT	RV1	2	1	81.5	55.1	93.7	2005/10	2007/02	2006	H	22.28	40	5602	39	37	21.2	79	2	79.4	11.8
https://doi.org/10.1056/NEJMoa0904797	Madhi	Malawi	AFR	RCT	RV1	2	1	49.7	11.3	72.2	2006/10	2007/07	2006	H	50.2	137.6	308.2	75	22	72	94	2	103.6	5.3
https://doi.org/10.1016/j.vaccine.2011.09.120	Cunliffe	Malawi	AFR	RCT	RV1	2	1	34	-2	57.7	2006/10	2007/07	2006	H	50.2	137.6	308.2	75	22	72	94	2	103.6	5.3
https://doi.org/10.1016/j.vaccine.2011.09.120	Cunliffe	Malawi	AFR	RCT	RV1	2	1	42.3	8.8	64	2006/10	2007/07	2006	H	50.2	137.6	308.2	75	22	72	94	2	103.6	5.3
https://doi.org/10.1016/j.vaccine.2011.11.071	Castilla	Spain	EUR	Case-control	RV1	2	0	75	60	85	2008/01	2011/06	2010	M	18.6	93	32042.5	98.7	95.5	0.8	0	5	4	23.2
https://doi.org/10.1016/j.vaccine.2011.11.071	Castilla	Spain	EUR	Case-control	RV5	3	0	81	68	89	2008/01	2011/06	2010	M	18.6	93	32042.5	98.7	95.5	0.8	0	5	4	23.2
https://doi.org/10.1016/j.vaccine.2024.126321	Raboba	Madagascar	AFR	Case-control	RV1	2	0	61	-39	89	2013	2022	2018	H	38.257	44.1	512.544	19.4	10.6	70	65	1.91	65.8352	7.6
https://doi.org/10.3390/children9111633	Yoon	South Korea	WPR	Case-control	RV1+RV5	2 or 3	0	84.9	23.2	97	2012/02	2013/03	2012	L	2.043	514.1	25466.8	98.1	94.8	0.2	91	5	3.84698	22.4
https://doi.org/10.1016/S2214-109X(24)00237-7	Anwari	Afghanistan	EMR	Case-control	RV1	2	0	45	22	62	2018/05	2022/12	2020	L	40.72	56.1	516.867	28.4	25.8	18.2	56	5	61.558	14.2
https://doi.org/10.1542/peds.2024-066879	Wikswo	United States	AMR	Case-control	RV5	3	0	80	77	83	2010	2022	2016	M	11.1	35.3	76398.6	97.5	97	1	0	5	6.69432	25
https://doi.org/10.1542/peds.2024-066879	Wikswo	United States	AMR	Case-control	RV1	2	0	77	73	81	2010	2022	2016	M	11.1	35.3	76398.6	97.5	97	1	0	5	6.69432	25
https://doi.org/10.4161/hv.24338	Cardellino	Nicaragua	AMR	Case-control	RV5	3	0	92	78	100	2008	2008	2008	H	30.198	45.6	1493.9	49.6	65	8.3	91	1	25.6532	5
https://doi.org/10.1186/s12879-015-0811-5	Perez-Vilar	Spain	EUR	Cohort study	RV1	2 or 3	0	84	74	90	2007/01	2012/06	2010	L	19.7	93	30532.5	99.6	90.4	0.7	0	3	3.84415	23.2
https://doi.org/10.1186/s12879-015-0811-5	Perez-Vilar	Spain	EUR	Cohort study	RV5	2 or 3	0	91	83	95	2007/01	2012/06	2010	L	19.7	93	30532.5	99.6	90.4	0.7	0	3	3.84415	23.2
https://doi.org/10.1093/infdis/jir390	Yen	Mexico	AMR	Case-control	RV1	2	0	94	16	100	2010	2010	2010	H	17.11	58.8	9399.96	41.3	34.2	4.7	97.6667	2	19.1545	8.7
https://doi.org/10.1542/peds.2006-2630	Ruiz-Palacios	Mexico	AMR	RCT	RV1	2	1	95	61	99.8	2001/06	2003/05	2002	H	18.64	52.7	7650.93	40	17.8	7.5	97.6667	2	25.7645	9.4
https://doi.org/10.1016/j.vaccine.2013.03.072	Donauer	United States	AMR	Case-control	RV5	3	0	92	21	99	2007	2008	2007	H	10.853	33.2	48050.2	95.4	96.9	1	0	3	7.85958	27.9
https://doi.org/10.1093/infdis/jiw524	Abeid	Tanzania	AFR	Case-control	RV5	2	0	57	14	78	2013	2015	2014	M	24.646	56.8	1012.98	8.9	19.9	44.7	91	1.91	56.6678	21
https://doi.org/10.1136/bmj.f3726	Patel	Bolivia	AMR	Case-control	RV1	2	0	69	54	79	2010/03	2011/06	2011	L	48.65	9.4	2304.98	88.1	49.8	5.3	89	2	39.6848	16.3
https://doi.org/10.1093/cid/ciw045	Sahakyan	Armenia	EUR	Case-control	RV1	2	0	62	36	77	2010/07	2015/06	2013	H	22.15	108.6	3833.16	83.2	12.7	1.7	79	1.91	15.98	13.9
https://doi.org/10.1093/cid/ciw045	Sahakyan	Armenia	EUR	Case-control	RV1	2	0	68	24	86	2010/07	2015/06	2013	H	22.15	108.6	3833.16	83.2	12.7	1.7	79	0.916	15.98	13.9
https://doi.org/10.1093/cid/ciw045	Sahakyan	Armenia	EUR	Case-control	RV1	2	0	60	20	80	2010/07	2015/06	2013	H	22.15	108.6	3833.16	83.2	12.7	1.7	79	1.91	15.98	13.9
https://doi.org/10.1093/cid/civ1012	Leshem	Israel	EUR	Case-control	RV5	3	0	63	38	78	2011	2013	2012	L	19.059	354.9	33156.2	99.6	88.8	0.5	0	1.91	4.26868	18.4
https://doi.org/10.1016/j.vaccine.2011.11.094	Sow	Mali	AFR	RCT	RV5	3	1	42.9	-124.7	87.7	2007/04	2009/03	2008	H	37.72	11.2	676.127	56.2	6.6	48.2	74	1	142.616	4.2
https://doi.org/10.1016/j.vaccine.2011.11.094	Sow	Mali	AFR	RCT	RV5	3	1	21.3	-16.8	47.2	2007/04	2009/03	2008	H	37.72	11.2	676.127	56.2	6.6	48.2	74	2	142.616	4.2
https://doi.org/10.1016/j.vaccine.2010.06.109	Sahni	United States	AMR	Case-control	RV5	3	0	89	67	96	2008/06	2008/06	2008	H	10.853	33.2	48050.2	95.4	96.9	1	0	1.91	7.74348	27.8
https://doi.org/10.1016/j.vaccine.2011.06.066	Guh	United States	AMR	Case-control	RV5	3	0	92.2	48	100	2006/07	2008/12	2007	M	10.853	33.2	48050.2	95.4	96.9	1	0	3	7.85958	27.9
https://doi.org/10.1016/j.vaccine.2019.08.047	Fathima	Australia	WPR	Case-control	RV1	2	0	73	55	83	2009	2011	2010	H	7.729	2.9	52147	99.9	94.6	0.35	0	5	4.76683	23.9
https://doi.org/10.1016/j.vaccine.2019.08.047	Fathima	Australia	WPR	Case-control	RV5	3	0	82	59	92	2009	2011	2010	H	7.729	2.9	52147	99.9	94.6	0.35	0	5	4.76683	23.9
https://doi.org/10.1001/jamanetworkopen.2019.12242	Payne	US	AMR	Case-control	RV1	2	0	78	72	82	2009/11	2016/06	2013	M	10.61	35	53410	96.1	97.2	1	0	5	6.97075	24.7
https://doi.org/10.1001/jamanetworkopen.2019.12242	Payne	US	AMR	Case-control	RV5	3	0	81	78	84	2009/11	2016/06	2013	M	10.61	35	53410	96.1	97.2	1	0	5	6.97075	24.7
https://doi.org/10.1016/j.jvacx.2019.100005	Walker	England	EUR	Case-control	RV1	2	0	77	66	85	2013/05	2015/06	2014	M	17.72	268.1	47440	99.9	98	0.25	0	2	4.54054	21.1
