# Supplementary material for: Global estimates of rotavirus vaccine efficacy and effectiveness: a rapid review and meta-regression analysis
Source: eClinicalMedicine. 2025 Mar 4;81:103122. doi: 10.1016/j.eclinm.2025.103122 (PMC11925534; doi:10.1016/j.eclinm.2025.103122)
Supplement: Supplementary Appendix 3 [file mmc3.xlsx]

## Sheet: supplementary_file_3
	Country Name	WHO region	VE_efficacy (mean)	VE_efficacy (LCI)	VE_efficacy (UCI)	VE_effectiveness (mean)	VE_effectiveness (LCI)	VE_effectiveness (UCI)	diarrhea_imp	LogPopDens_2020_imp	logGDP_percap_2021_imp	poverty_imp	FU_cat	avg_opv_imp	Water_atleastbasic_imp	Sanitation_atleastbasic_imp	Antibiotic	U5_mortality
1	Afghanistan	EMR	50.79	-37.92	78.71	52.45	27.15	68.29	40.72	4.02714	6.24779	18.2	2	56	28.4	25.8	14.2	61.558
2	Albania	EUR	87.53	59.09	96.37	78.46	56.95	89.81	0.0171468	2.01524	22.594	0	1	98	95.068	99	18.4	9.4
3	Algeria	AFR	79.57	31.71	94.8	72.31	43.26	87.19	0.0246825	1.26111	22.0291	0.5	1	91	94.4373	85.9655	10.463	21.8
4	Andorra	EUR	92.46	78.75	97.94	83.47	68.65	91.8	0.0137096	2.21832	22.1616	3.186	1	0	99	99	17.1	2.7
5	Angola	AFR	74.71	23.9	93.26	68.96	38.06	85	0.0325429	1.42835	21.3929	31.1	1	43	57.1677	51.6603	8.2	66.9
6	Antigua and Barbuda	AMR	88.01	70.35	95.78	79.03	61.96	88.94	0.0181951	2.32346	18.8769	5.92593	1	92	95.2296	86.6725	18	9.5
7	Argentina	AMR	81.47	64.93	90.85	73.69	56.18	84.42	17.95	2.64333	8.35369	5.93	1	93.6667	98	49	10.9	17.1
8	Armenia	EUR	78.32	55.29	89.11	68.55	54.89	77.63	22.15	4.68767	8.25144	1.7	1	79	83.2	12.7	13.9	15.98
9	Australia	WPR	91.65	82.42	96.46	83.81	78.2	88.04	7.943	1.04849	10.8093	0.403333	1	0	98.6333	77.4467	23.2667	4.72228
10	Austria	EUR	92.4	78.11	97.96	83.37	68.35	91.67	0.0148955	2.03365	22.4029	0.6	1	0	99	99	16.8	3.2
11	Azerbaijan	EUR	85.72	54.22	95.81	77.11	54.18	88.76	0.0160129	2.0868	22.4074	0	1	93	96.0434	96.7985	11.1	18.1
12	Bahamas	AMR	89.07	70.66	96.61	79.98	62.82	89.83	0.0172133	1.6086	21.7341	5.92593	1	75	95.2296	86.6725	18.1	12.9
13	Bahrain	EMR	82.77	6.46	95.77	74.53	37.43	88.66	0.0201545	3.27465	21.7002	9.72143	1	99	99	99	19.1	6.5
14	Bangladesh	SEAR	49.02	17.23	68.65	51.08	30.54	65.32	16.13	7.03758	6.68377	19.4	1	95.3333	47.9	33.5	12.1667	48.2667
15	Barbados	AMR	88.64	72.3	95.95	79.51	63.44	89.34	0.0206229	2.81476	18.9645	5.92593	1	84	98.5145	98.0925	17	10.9
16	Belarus	EUR	92.85	79.53	98.09	83.91	69.07	91.92	0.0133069	1.66475	22.7114	0	1	0	96.5347	97.9043	21.7	2.6
17	Belgium	EUR	91.89	85.68	96.38	84.89	78.29	90.5	20.98	5.86355	10.5946	0.17	1	0	99.5	88.27	23.55	4.9
18	Belize	AMR	87.73	64.15	96.58	78.78	58.43	89.71	0.016469	1.23838	22.5524	18	1	83	98.402	88.2143	8.7	10.9
19	Benin	AFR	67.24	1.54	90.59	64.53	28.92	82.6	0.0224855	2.0497	21.0003	19.9	1	75	65.4141	16.9629	10.4	80.8
20	Bhutan	SEAR	74.23	13.99	94.18	68.96	35.42	85.79	0.0109834	1.30652	21.9069	0.9	1	98	97.3132	76.5066	19.8	23.7
21	Bolivia	AMR	75.13	51.56	86.9	69.38	59.57	76.72	46.05	2.24778	7.77886	7	1	89	81.7	29.3333	16.2667	39.2283
22	Bosnia and Herzegovina	EUR	89.1	66.69	96.78	80.03	60.79	90.18	0.0159091	1.81166	22.6894	0.1	1	73	96.1139	96.7985	17.9	6
23	Botswana	AFR	59.49	0.76	82.17	59.29	32.63	74.39	40.45	1.30833	8.9594	14.5	2	96	83.07	72	8.7	38.8
24	Brazil	AMR	78.47	64.48	87.11	72.79	62.48	80.87	17.94	3.10861	8.72966	8.3	1	99	79.25	29.2	6.95	24.3375
25	Brunei	WPR	92.06	78.1	97.8	83.02	68.14	91.34	0.00112145	1.92334	21.8691	5.85	1	0	99	79.9471	17.6	9.7
26	Bulgaria	EUR	92.61	79.75	97.82	83.62	69.52	91.51	0.0144988	1.80531	20.9239	0.9	1	0	99	86.035	24	6.1
27	Burkina Faso	AFR	39.08	-41.21	71.49	50.55	8.72	71.74	41.9	4.19268	6.48204	43.8	2	91	78	52	10.5	100.7
28	Burundi	AFR	70.82	8.46	92.62	66.67	30.97	84.72	0.0352166	2.67748	21.5184	65.1	1	94	62.2071	45.7275	5.3	50.5
29	Cambodia	WPR	82.55	54.04	93.7	74.52	52.8	86.69	0.0179805	1.96797	18.9063	5.85	1	93	71.2199	68.7693	5.6	23.7
30	Cameroon	AFR	71.42	18.26	91.85	67.01	34.5	83.65	0.0317935	1.7485	21.2343	25.7	1	70	65.7204	44.6311	10.3	69.8
31	Canada	AMR	91.17	80.74	96.43	82.71	72.1	90.09	16.7	1.36098	10.8715	0.5	1	0	98.7	82.5	18.5	5.4
32	Cape Verde	AFR	81.21	40.62	94.99	73.56	46.29	87.42	0.0137265	2.1601	21.9151	4.6	1	94	88.7696	79.1157	14	12.3
33	Central African Republic	AFR	65.26	-25.5	92.16	63.08	18.17	83.9	0.0379614	0.933313	22.2518	61.9	1	46	37.2024	14.1186	5.7	96.8
34	Chad	AFR	62.73	-26.67	90.84	61.98	17.98	82.76	0.0374574	1.12118	22.6485	30.9	1	58	46.1875	12.0637	6.8	102.9
35	Chile	AMR	81.96	64.86	91.34	73.97	56.75	84.77	15.09	3.06479	8.60952	3.35	1	95	93.65	50.15	8.1	9.4
36	China	WPR	78.49	66.79	86.39	71.54	55.23	82.05	12.27	4.96773	8.78816	4.65	1	99	92	55.8	8.3	13.1
37	Colombia	AMR	77.54	57.4	87.97	70.6	51.24	82.23	28.28	3.65894	8.32657	25.93	1	91.25	70.35	14.58	6.625	20.875
38	Comoros	AFR	72.7	19.07	92.14	67.73	35.91	84.26	0.0270239	2.63668	21.1791	18.6	1	89	68.2762	38.3598	8.6	48.2
39	Congo	AFR	75.41	26.33	93.77	69.45	37.68	85.43	0.0368351	1.22265	21.552	35.4	1	75	73.7845	20.4597	10.4	41.6
40	Costa Rica	AMR	80.96	62.52	90.53	73.15	55.4	84.63	17.26	4.40183	8.32594	4.6	1	88	88.4	36	4.3	11.8
41	Cote d'Ivoire	AFR	71.22	12	91.83	66.85	32.97	83.73	0.0250601	1.9259	21.659	11.4	1	73	70.9091	34.566	10.4	69.4
42	Croatia	EUR	92.68	80.08	97.86	83.69	69.55	91.55	0.0140926	1.85933	21.2934	0.3	1	0	97.6831	96.5652	22.7	4.6
43	Cuba	AMR	87.41	64.98	96.1	78.44	59.36	89.3	0.0141549	2.03691	22.1119	5.92593	1	98	97.0027	91.3564	10.8	8
44	Cyprus	EUR	92.86	80.4	97.95	83.89	70.12	91.78	0.0170382	2.12689	21.8723	0.2	1	0	99	99	22.2	3.5
45	Czechia	EUR	83.49	65.51	92.22	75.22	57.94	85.89	19.05	4.87672	9.5053	0	1	96	96.8	85.2	16.7	4.3
46	Democratic Republic of Congo	AFR	68.72	-7.12	92.81	65.32	24.42	84.73	0.0364826	1.61234	22.4763	69.7	1	65	45.9521	15.3887	8.1	75.6
47	Denmark	EUR	92.45	78.41	97.95	83.52	68.33	91.72	0.0169961	2.16371	22.6403	0.3	1	0	99	99	17.1	3.5
48	Djibouti	EMR	75.56	-17.53	94.24	69.39	26.7	86.29	0.0201701	1.67238	21.8708	19.1	1	59	76.0499	66.7226	9.7	51.9
49	Dominica	AMR	83.49	61.25	93.16	74.95	54.93	86.02	45.84	5.22451	7.98826	6.97	1	0	76.8	54.5	6.06667	37.1333
50	Dominican Republic	AMR	85.73	58.67	95.64	77	55.98	88.53	0.0291336	2.35734	22.8606	1.1	1	83	96.6868	87.1782	7.6	32.4
51	Ecuador	AMR	89.91	72.97	97.01	80.81	64.46	90.39	0.0191252	1.85015	22.5092	6.5	1	62	95.3598	91.5249	17.4	12.2
52	Egypt	EMR	82.32	3.75	95.93	74.22	37.68	88.69	0.0294919	2.03325	22.0313	2.5	1	96	99	97.3255	24.1	18.1
53	El Salvador	AMR	76.97	57.8	87.98	70.86	56.93	80.65	30.36	5.69002	7.98392	7	1	98	81	18	5	21.2
54	Equatorial Guinea	AFR	73.97	21.48	93.21	68.5	37.35	84.78	0.0223557	1.75511	22.7391	30.9222	1	55	68.2762	38.3598	12.5	73.4
55	Eritrea	AFR	73.4	16.66	93.12	68.37	35.88	84.87	0.0267348	1.46801	22.1971	30.9222	1	95	68.2762	38.3598	7.3	36.6
56	Estonia	EUR	92.03	76.24	97.89	83.03	66.62	91.57	0.0165757	1.49276	21.7509	0.6	1	0	99	99	13.2	1.9
57	Eswatini	AFR	77.14	33.14	93.92	70.61	42.2	85.79	0.0289029	1.83659	22.1041	36.1	1	61	70.7531	64.2922	9.9	50
58	Ethiopia	AFR	74.09	22.18	93.01	68.71	37.22	84.8	0.0232404	2.01636	20.6454	27	1	68	49.6156	8.91028	10.1	46.2
59	Fiji	WPR	84.28	52.56	95.11	75.76	52.17	88	0.0235374	1.70225	22.2594	1.3	1	99	94.3011	99	8.8	28.2
60	Finland	EUR	91.7	86.38	95.16	82.63	72.66	89.76	19.44	7.96093	10.4782	0.02	1	0	95.05	99.05	20.32	3.76
61	France	EUR	91.42	83.14	95.82	82.42	71.38	89.65	16.17	4.75789	10.5978	0	1	0	97.1	89.1	26.6	4.45
62	Gabon	AFR	78.12	26.77	94.74	71.36	41.57	86.56	0.0243111	0.949259	22.8791	2.5	1	69	85.3419	49.8242	10.4	38.8
63	Gambia	AFR	74.09	17.01	93.16	68.81	35.92	85.07	0.0238308	2.40543	22.7673	13.4	1	89	80.9404	46.8712	7.7	45.6
64	Georgia	EUR	88.39	64.94	96.31	79.35	60.09	89.53	0.0135867	1.81378	20.0348	5.8	1	85	97.3481	85.7667	24	9.3
65	Germany	EUR	90.08	82.57	94.68	80.4	74.31	85.17	19.87	5.46341	10.4752	0	1	0	99.8	96	17.1	4.63333
66	Ghana	AFR	48.55	6.89	72.01	55.34	28.72	72.56	46.73	4.71492	7.374	13.95	1	93	35.75	27	6	66.2
67	Greece	EUR	94.32	81.69	98.54	85.71	71.47	93.3	0.014878	1.91907	19.1234	0.7	1	0	99	98.9937	45.9	3.9
68	Grenada	AMR	88.27	68.24	96.48	79.28	61.42	89.62	0.0205407	2.56076	22.9217	5.92593	1	72	95.2296	86.6725	10.8	16
69	Guatemala	AMR	70.92	38.88	83.62	62.03	42.94	73.32	36.35	4.87191	7.95893	9.53	1	89	51.63	59.3	4.7	38.95
70	Guinea	AFR	68.72	1.98	91.33	65.25	28.64	83.17	0.0200189	1.7303	20.8965	13.8	1	48	63.9618	29.7761	10.4	96
71	Guinea-Bissau	AFR	75.23	14.72	94.57	69.19	34.59	86.06	0.0249796	1.85544	22.7966	21.7	1	23	59.0169	18.225	5.8	71.9
72	Guyana	AMR	86.35	58.95	96.26	77.59	55.37	89.14	0.0161329	0.607433	23.0257	11.9	1	80	95.5548	85.7825	8.8	26.6
73	Haiti	AMR	83.56	51.27	95.16	75.06	51.31	87.69	0.044415	2.61306	21.3274	29.2	1	51	66.6953	37.1217	7.3	56.5
74	Honduras	AMR	72.91	28.64	89.03	67.71	40.55	82.59	42.02	4.17592	7.11317	27.77	1	94.6667	18.7	78.6	4.5	30.6333
75	HongKong	WPR	89.56	73.06	96.66	80.37	62.77	90.29	12.72	8.77633	10.1577	57	1	0	87.3	92.1	7.2	14.6
76	Hungary	EUR	92.2	78.29	97.75	83.17	68.47	91.43	0.0159641	2.02873	21.3507	0.3	1	0	99	97.9837	16.4	4
77	Iceland	EUR	92.81	78.08	98.19	83.91	68.75	92.13	0.0166556	0.56044	22.6508	0	1	0	99	98.7805	22.6	2.6
78	India	SEAR	52.29	38.98	63.83	56.52	31.2	72.95	19.86	6.05373	7.2751	22.5	1	79	85.5	71.27	11.9	52
79	Indonesia	SEAR	74.4	14.94	94.3	68.86	33.92	86.09	0.020266	2.16076	22.1895	3.5	1	68	92.4153	86.4626	5.3	21.3
80	Iran	EMR	82.72	4.07	95.99	74.47	37.52	88.73	0.0155349	1.73078	22.1321	1.1	1	98	97.4826	90.2668	24	12
81	Iraq	EMR	82.37	7.99	95.83	74.23	38.01	88.44	0.0221625	1.99135	22.2867	0.1	1	78	98.3599	99	20	23.5
82	Ireland	EUR	92.83	80.56	97.86	83.89	70.17	91.58	0.0133352	1.85954	20.725	0	1	0	97.3997	91.3374	25.2	3.1
83	Israel	EUR	89.29	77.97	94.37	77.48	66.67	83.98	18.313	5.87212	10.4046	0.4	1	0	99.7	88.4	18	4.42289
84	Italy	EUR	91.03	82.31	95.49	81.71	70.15	89.14	17.87	5.27811	10.3007	0.7	1	0	88.65	96	24.75	4.65
85	Jamaica	AMR	86.22	61.78	95.8	77.48	57.5	88.81	0.0132929	2.41569	22.3688	1.2	1	90	91.0299	86.6064	7.2	18.8
86	Japan	WPR	87.11	74.49	94.37	79.79	68.04	88.73	1	5.85965	10.5695	5.47	1	98	98.1	98.63	14.65	3.1
87	Jordan	EMR	81.78	1	95.86	73.9	35.76	88.46	0.0172626	2.09019	22.135	0	1	76	98.9403	97.0844	12.1	14.1
88	Kazakhstan	EUR	87.11	57.57	96.14	78.16	56.22	89.27	0.00976875	0.841817	20.76	0	1	95	95.435	97.8671	18.3	9.7
89	Kenya	AFR	60.88	31.71	80.12	61.21	37.73	75.78	32.36	4.35735	7.05298	39.5	1	88	59	29	15.65	55.85
90	Kiribati	WPR	78.93	39.44	92.95	71.8	44.13	85.63	0.0274304	2.19348	21.1973	1.7	1	91	77.9709	45.576	6.5	56.4
91	Kuwait	EMR	80.77	-6.45	95.57	73.06	32.89	88.1	0.0218208	2.38862	21.9916	9.72143	1	94	99	99	10.5	8.6
92	Kyrgyzstan	EUR	86.93	58.61	95.98	78.07	56.46	89.02	0.0104841	1.53537	20.9675	1.3	1	90	91.6993	97.891	18.9	17.3
93	Laos	WPR	84.08	55.35	94.88	75.64	53.16	87.43	0.0167542	1.50124	21.6537	7.1	1	74	85.2197	79.4801	8.8	40.4
94	Latvia	EUR	91.92	76.25	97.86	82.84	67.18	91.43	0.015462	1.48486	21.4722	0.2	1	0	98.7826	92.4244	13.9	3.2
95	Lebanon	EMR	84.28	22.68	96.25	75.8	43.04	89.06	0.0270587	2.74317	22.143	0	1	64	92.6	99	21.2	17.4
96	Lesotho	AFR	68.95	11.54	90.8	65.57	32.08	82.82	0.0259764	1.87067	20.8132	32.4	1	87	72.176	50.3181	10.4	72.2
97	Liberia	AFR	70.34	3.55	92.52	66.44	28.61	84.12	0.0249015	1.7228	22.6338	27.6	1	64	75.2618	18.1636	6.9	73.2
98	Libya	EMR	83.56	15.6	96.1	75.2	39.63	88.7	0.025654	0.57768	20.2703	9.72143	1	73	99	92.106	20.9	10.3
99	Lithuania	EUR	92.39	78.59	97.87	83.39	68.99	91.56	0.0149635	1.64965	21.5871	0.5	1	0	98.0133	93.9371	18.7	3.5
100	Luxembourg	EUR	92.76	82.11	97.56	83.85	71.01	91.29	0.0169468	2.38894	18.7103	0.1	1	0	99	97.5913	24.8	2.7
101	Madagascar	AFR	52.92	-1.6	78.72	57.01	23.55	75.78	38.257	3.78646	6.23939	70	1	65	19.4	10.6	7.6	65.8352
102	Malawi	AFR	35.08	3.41	56.79	51.06	18.6	69.86	48.68	4.97811	5.76284	71.78	1	94	75	22	6.55	83.75
103	Malaysia	WPR	91.28	75.75	97.6	82.28	66.38	90.95	0.0121866	2.00454	20.8285	0	1	0	97.0999	79.9471	10.1	7.8
104	Maldives	SEAR	78.96	37.23	94.75	71.94	44.43	86.96	0.0227333	3.23421	20.7592	0	1	97	99	99	22.4	5.6
105	Mali	AFR	18.61	-28.65	47.85	42.71	-6.64	66.55	43.1	2.43361	6.52973	49.25	1	74	43.1	9.5	4.2	141.358
106	Malta	EUR	92.83	81.19	97.86	83.89	70.63	91.71	0.0119829	3.20694	21.9318	0.3	1	0	99	99	22.6	5.6
107	Marshall Islands	WPR	89.9	70.85	97.36	80.76	62.86	90.65	0.0218183	2.38235	22.5433	0.9	1	0	88.572	84.1504	8.1	28.6
108	Mauritania	AFR	77.48	29.4	94.17	70.91	41.28	85.91	0.0363039	0.639945	21.4962	6.5	1	66	71.681	49.8342	10.7	39.2
109	Mauritius	AFR	81.06	35.62	95.39	73.52	44.65	87.84	0.0225655	2.79485	22.9322	0.1	1	93	99	38.3598	16.1	15
110	Mexico	AMR	80.61	59.09	91.39	73.12	53.74	85.53	16.474	8.98721	8.96023	16.81	1	97.6667	40.038	22.328	9.16	24.0638
111	Micronesia (country)	WPR	90.19	71.32	97.42	81.1	62.89	90.67	0.0210102	2.20453	21.9962	16	1	0	90.4408	79.9471	8.7	24.2
112	Moldova	EUR	81.82	62.43	91.49	75.11	61.57	85.18	15.12	4.60016	8.10832	0.1	1	92	72.6	78.3	13.1	16.2
113	Monaco	EUR	92.73	81.87	97.76	83.72	70.64	91.68	0.0146962	4.26043	21.5748	3.186	1	0	99	99	18.8	2.8
114	Mongolia	WPR	87.76	58.55	96.61	78.77	56.59	89.92	0.0167814	0.325338	22.2419	0.7	1	97	85.4956	67.7408	26.6	13.4
115	Montenegro	EUR	90.31	66.6	97.45	81.11	61.13	91.13	0.0121291	1.66458	22.9709	2.8	1	83	98.8569	97.7718	29.6	2.7
116	Morocco	EMR	79.61	-10.8	95.2	72.13	32.77	87.47	0.026429	1.91491	22.0571	1.4	1	99	90.4023	87.2504	14.9	17.3
117	Mozambique	AFR	71.65	8.1	93.49	67.07	30.69	85.06	0.0211931	1.59822	22.3162	64.6	1	67	63.3694	37.2049	7.3	66.2
118	Myanmar	SEAR	74.6	20.78	93.96	68.93	37.03	85.66	0.0166793	1.91304	20.9138	2	1	43	83.7182	73.6369	10.5	40.1
119	Namibia	AFR	74.98	17.62	93.71	69.33	37.05	85.39	0.0305344	0.480489	22.3054	15.6	1	92	84.27	35.26	10.5	37.9
120	Nauru	WPR	84.39	58.93	94.45	75.91	55.46	87.38	0.0161346	2.7894	20.7861	1.4	1	98	99	79.9471	10.3	26.5
121	Nepal	SEAR	73.54	19.52	93.19	68.4	37.08	84.97	0.0136992	2.31119	20.9124	8.2	1	91	90.0745	76.6112	17.8	27.3
122	Netherlands	EUR	91.75	75.83	97.9	82.7	66.9	91.42	0.0128863	2.71434	22.4771	0.1	1	0	99	97.6858	9.8	3.9
123	New Zealand	WPR	93.51	80.55	98.31	84.74	70.29	92.56	0.0103505	1.28627	22.308	5.85	1	0	99	99	29.1	4.6
124	Nicaragua	AMR	75.19	55.54	85.49	69.64	60.71	76.64	38.258	3.82719	7.17671	7.75	1	91	50.4667	55.3333	4.76667	27.9922
125	Niger	AFR	59.07	40.75	72.39	59.98	35.79	74.97	38	2.94444	6.38844	41.8	1	82	56	13	7.3	40.6
126	Nigeria	AFR	68.67	3.97	91.17	65.2	27.52	82.98	0.0205075	2.35934	21.4488	30.9	1	53	77.6091	42.7226	14.3	107.2
127	North Korea	SEAR	83.18	44.03	96.73	75	47.23	88.93	0.0225917	2.33209	21.7304	4.74	1	0	93.8438	84.6655	10.7	17
128	North Macedonia	EUR	89.58	67.08	97.04	80.46	60.93	90.59	0.0164641	1.91476	22.6246	3.4	1	81	97.7428	98.3279	23.9	4.6
129	Norway	EUR	92.08	75.44	98.06	83.09	66.58	91.8	0.0155047	1.1693	22.911	0.2	1	0	99	98.0511	13.5	2.2
130	Oman	EMR	81.48	-1.1	95.63	73.63	35.55	88.37	0.0259678	1.16672	21.3916	9.72143	1	99	92.168	99	19	10.5
131	Pakistan	EMR	74.95	-20.45	93.49	69.03	28.55	85.8	0.0170825	2.46942	21.1321	4.9	1	83	90.149	68.3973	20.8	61
132	Palau	WPR	86.66	61.43	95.67	77.86	57.14	88.72	0.0161346	1.59184	20.9126	5.85	1	95	99	99	18.6	22.3
133	Panama	AMR	78.02	56.38	89.06	70.99	51.39	82.94	34.55	3.78419	8.4321	10.37	1	91.6667	93	69	4.5	23.5
134	Papua New Guinea	WPR	84.59	47.19	95.99	75.89	49.01	88.59	0.0310534	1.33302	19.4039	39.7	1	32	45.344	19.2238	9	41.4
135	Paraguay	AMR	89.3	70.45	96.85	80.3	62.83	90.16	0.0184414	1.22165	22.4968	0.8	1	66	99	92.7208	17.6	17.4
136	Peru	AMR	69.61	32.81	85.74	65.82	40.42	80.1	57.89	3.06339	7.67117	12	1	95	46.2	16.2	6.8	30.6
137	Philippines	WPR	84.48	62.67	94.05	75.29	57.5	85.57	15.7	5.85134	8.03064	6.1	1	0	46.4	50.9	5	29.3
138	Poland	EUR	92.76	80.52	97.86	83.83	70.32	91.54	0.0145518	2.09272	21.311	0.2	1	0	99	99	22.5	4.4
139	Portugal	EUR	92.49	79.38	97.88	83.52	69.02	91.53	0.0141576	2.05079	21.6221	0.1	1	0	99	99	18.6	3.2
140	Puerto Rico	AMR	89.73	76.43	96.04	80.47	65.66	89.36	21.55	6.06704	9.88109	23.7	1	0	75	32.5	18.1	8.2
141	Qatar	EMR	82.87	4.69	96.14	74.61	36.93	89.03	0.0186403	2.38065	22.623	9.72143	1	98	99	99	18.3	5.2
142	Romania	EUR	93	80.53	97.97	84.04	70.26	91.83	0.0143375	1.9229	21.1192	2.2	1	0	99	87.0664	28.8	6.8
143	Russia	EUR	86.63	56.02	95.93	77.79	54.95	88.98	0.0179083	0.944352	20.9217	0	1	97	96.9925	89.3907	13.2	4.8
144	Rwanda	AFR	59.69	21.38	81.81	61.55	35.61	78	36.8	6.05819	6.587	59.7	1	98	57	64	11	52
145	Saint Kitts and Nevis	AMR	87.79	67.22	96.17	78.85	60.34	89.38	0.0190456	2.26302	21.3156	5.92593	1	96	95.2296	86.6725	18.8	15.4
146	Saint Lucia	AMR	87.85	65.61	96.46	78.84	59.88	89.44	0.0213849	2.4681	22.9655	5.1	1	75	96.8878	83.3681	9.3	17.3
147	Saint Vincent and the Grenadines	AMR	86.86	62.64	96.12	78.01	58.17	89.18	0.0190508	2.4286	22.8827	5.92593	1	99	95.2296	86.6725	9.3	10.9
148	Samoa	WPR	86.83	63.72	95.83	78.02	58.31	88.96	0.0217949	1.88825	22.0732	1.2	1	80	91.8377	96.7659	10	16.1
149	San Marino	EUR	92.72	80.3	97.94	83.76	69.86	91.74	0.0146962	2.75342	22.1483	3.186	1	0	99	99	18.9	1.5
150	Sao Tome and Principe	AFR	79.48	38.96	94.41	72.34	44.9	86.72	0.0257002	2.35746	21.5822	15.6	1	93	78.2265	47.6211	12.3	14.5
151	Saudi Arabia	EMR	82.93	6.98	96.14	74.72	38.82	89.04	0.0213772	1.22389	21.5642	9.72143	1	97	99	99	22	6.4
152	Senegal	AFR	77.35	31.97	93.65	70.71	42.58	85.57	0.0357193	1.9313	21.2161	9.3	1	78	84.9052	56.7765	10.1	37
153	Serbia	EUR	88.8	62.77	96.84	79.72	58.65	90.28	0.0122337	1.89698	22.9457	2.3	1	92	95.2955	97.8987	22.2	5.1
154	Seychelles	AFR	82.24	44.1	95.16	74.25	49.31	88.14	0.0186881	2.33051	21.1053	0.5	1	94	68.2762	99	20.1	14.5
155	Sierra Leone	AFR	58.74	-36.16	88.54	59.86	13.5	80.91	0.0253787	2.05719	22.292	26.1	1	90	63.7663	16.5097	6.7	100.8
156	Singapore	WPR	86.98	67.69	95.5	78.03	58.78	89.43	1.47	8.7192	10.2676	60	1	95.5	100	100	12.6	2.95
157	Slovakia	EUR	92.73	80.3	97.88	83.75	69.83	91.66	0.0149118	2.05513	21.4837	0.1	1	0	99	97.5326	22.8	5.9
158	Slovenia	EUR	92.18	77.69	97.87	83.16	68.07	91.53	0.0136937	2.01874	21.798	0	1	0	99	98.0998	14.4	2.3
159	Solomon Islands	WPR	83.86	50.1	95.25	75.38	50.26	87.97	0.0303737	1.3926	21.5583	26.6	1	84	67.301	34.7559	6.4	18.3
160	Somalia	EMR	62.11	-99.25	92.9	61.38	0.05	84.44	0.0282744	1.42095	22.2206	70.7	1	47	56.477	39.3066	5.8	106.1
161	South Africa	AFR	57.17	33.44	71.78	58.29	42.48	69.76	21.35	3.70696	8.72867	19.97	1	79	39	37	12.5	62.1
162	South Korea	WPR	86.91	68.57	94.66	78.17	61.48	88.39	2.043	6.24242	10.1451	0.2	2	91	98.1	94.8	22.4	3.84698
163	South Sudan	AFR	64.88	-25.01	92.05	63.12	15.81	83.72	0.0290237	1.22489	22.1971	67.3	1	50	40.9509	15.8448	6.3	98.8
164	Spain	EUR	91.25	84.39	95.5	82.7	77.57	87.01	18.7867	4.51269	10.2977	0.766667	1	0	99	93.5333	24.2333	4.18138
165	Sri Lanka	SEAR	76.62	26.55	94.52	70.57	39.5	86.7	0.0148657	2.54941	22.113	1.3	1	96	92.2276	93.6529	14.6	6.5
166	Sudan	EMR	71.57	-48.34	93.65	66.77	20.72	85.46	0.0416479	1.3764	22.7406	15.3	1	85	60.4487	36.8921	12	51.6
167	Suriname	AMR	88.02	64.77	96.8	79.03	59.06	89.72	0.0181858	0.590111	22.3062	18.4	1	72	97.9896	89.9542	10.8	16.6
168	Sweden	EUR	89.68	77.45	95.54	80.41	66.81	88.52	20	3.08191	10.5273	0.3	1	0	99.9	92.6	14.2	3.9
169	Switzerland	EUR	91.97	75.82	97.98	82.87	66.67	91.66	0.0146913	2.33965	22.9424	0	1	0	99	99	11.4	4
170	Syria	EMR	84.9	27.62	96.43	76.32	43.96	89.22	0.0169013	2.05355	21.9916	1.1	1	52	93.9259	89.6935	24.1	21.4
171	Taiwan	WPR	89.97	79.58	95.94	82.01	71.18	89.86	11.39	4.96004	8.60038	7.9	1	0	92	50.7	17.2667	14.6
172	Tajikistan	EUR	86.13	50.67	96.14	77.27	52.61	89.28	0.0204706	1.83734	22.9172	6.1	1	97	81.8524	96.7653	22.6	30.3
173	Tanzania	AFR	60.1	6.84	81.83	60.08	35.08	75.25	24.646	4.03954	6.92066	44.7	1	91	8.9	19.9	21	56.6678
174	Thailand	SEAR	76.28	19.05	94.62	70.25	37.38	86.86	0.0117274	2.14583	22.6786	0	1	97	99	98.7131	12.8	8.1
175	Timor	SEAR	65.85	-9.15	91.39	63.72	24.38	83.15	0.0292461	1.94163	21.7317	8	1	86	85.4956	56.7667	9	48.6
176	Togo	AFR	71.75	11.78	92.74	67.18	33.06	84.52	0.0310409	2.19096	22.9987	28.1	1	81	68.5837	18.6032	10.2	60.4
177	Tonga	WPR	86.1	60.7	95.61	77.42	56.58	88.69	0.0200621	2.16491	22.2108	1.1	1	99	98.7311	92.8933	9.3	10.9
178	Trinidad and Tobago	AMR	88.09	67.47	96.19	79.04	61.22	89.42	0.0146214	2.4712	21.1953	2.1	1	94	98.8752	93.9152	18.5	15.4
179	Tunisia	EMR	84.74	15.76	96.7	76.19	41.77	90.1	0.0228417	1.89366	19.7576	0.1	1	97	97.5433	97.4345	38.1	11.5
180	Turkey	EUR	90.23	60.13	97.64	81.13	58.28	91.8	0.0239905	2.0387	22.9914	0.4	1	95	97.0143	99	37.5	9.6
181	Turkmenistan	EUR	83.67	35.91	95.99	75.4	45.22	88.73	0.00893273	1.12388	22.1483	43.1	1	97	99	99	13.9	40.4
182	Tuvalu	WPR	86.19	62.63	95.55	77.42	56.99	88.57	0.0161346	2.56699	22.4517	3.6	1	87	99	79.9471	10.9	20.4
183	Uganda	AFR	73.87	17.16	93.61	68.53	35.43	85.65	0.0281253	2.34527	22.9024	42.2	1	91	55.855	19.7896	10.7	40.5
184	Ukraine	EUR	87.74	62.53	96.37	78.8	58.58	89.55	0.0126467	1.88178	22.2993	0	1	78	93.9283	97.7427	12.7	8.5
185	United Arab Emirates	EMR	85.31	18.16	96.96	76.68	42.12	90.38	0.0205741	2.11651	22.212	0	1	96	99	99	33.2	5.3
186	United Kingdom	EUR	90.41	81.69	95.02	80.01	71.44	85.88	17.72	5.59136	10.7672	0.25	1	0	99.9	98	21.1	4.54054
187	United States	AMR	91.54	84.21	95.75	81.16	78.51	84.01	10.9671	3.51875	10.8323	1.38571	1	0	97.6443	92.5314	27.5929	7.49341
188	Uruguay	AMR	92.77	80	98.04	83.84	69.32	91.91	0.0106452	1.29209	21.2721	0.2	1	0	99	98.0545	17.1	6.6
189	Uzbekistan	EUR	77.01	43.82	90.14	70.3	49.16	82.88	11.09	4.26268	7.86902	11.5	2	99	58.9	59	11.2	22.8
190	Vanuatu	WPR	86.76	63.31	96	77.95	58.16	88.77	0.0331579	1.40771	21.8208	10	1	62	91.2312	52.707	9.2	18.2
191	Venezuela	AMR	78.96	56.76	89.53	71.67	53.64	83.47	25.63	3.36003	8.34165	14.63	1	85.3333	30	22	11.1333	19.9333
192	Vietnam	WPR	77.01	51.22	88.41	70.47	48.37	82.7	24.56	5.62798	7.047	14.1	1	93	97.8	89.9	10	23.5
193	Yemen	EMR	77.52	-5.6	94.71	70.66	32.78	86.64	0.0409479	1.78638	21.9916	19.8	1	66	60.6636	54.1166	16.4	41.3
194	Zambia	AFR	51.31	0.64	77.08	56.16	21.39	74.65	36.01	2.97041	7.47483	62.9	2	70	50	33	8.6	75.1
195	Zimbabwe	AFR	51.37	0.52	76.65	57.31	30.72	74.32	36.2	3.59182	7.17396	21.4	2	90	31	27	8.9	59.5
